# Supplementary material for: Effect of Antimicrobial Filler on Ethylene-Vinyl Acetate (EVA) Composites Property
Source: Materials (Basel). 2025 Oct 31;18(21):4993. doi: 10.3390/ma18214993 (PMC12608532; doi:10.3390/ma18214993)
Supplement: Supplementary file 1 [file materials-18-04993-s001.zip]

Archive with 1 entries (1 files):
- materials-3937907-supplementary.pdf
